# Supplementary material for: OryzaGenome2.1: Database of Diverse Genotypes in Wild Oryza Species
Source: Rice (N Y). 2021 Mar 4;14:24. doi: 10.1186/s12284-021-00468-x (PMC7933306; doi:10.1186/s12284-021-00468-x)
Supplement: Supplementary file 1 — Additional file 1: Table S1. Accession list of OryzaGenome2.1. [file 12284_2021_468_MOESM1_ESM.xlsx]

## Sheet: Sheet7
	Supplementary Table 1 Accession list of OryzaGenome2.1
ID	Acc. No.	Sequence Read Archive accession	Species	Genome	NIG accessions*	33 Deep-sequenced O. rufipogon
						VCF file, SnpEff-based Variant List (SNP Table)
1	W0001	DRR056663	O. ridleyi	HHJJ	✓
2	W0002	DRR014203	O. officinalis	CC	✓
3	W0003	DRR056666	O. granulata	GG	✓
4	W0005	DRR056667	O. granulata	GG	✓
5	W0008	DRR056778	O. australiensis	EE	✓
6	W0015	DRR057962	O. punctata (4X) ?	BBCC	✓
7	W0016	DRR057951	O. minuta	BBCC	✓
8	W0017	DRR056786	O. alta	CCDD	✓
9	W0042	DRR057970	O. barthii	AA	✓
10	W0043	DRR057963	O. punctata (4X)	BBCC	✓
11	W0045	DRR057955	O. minuta	BBCC	✓
12	W0049	DRR057971	O. barthii	AA	✓
13	W0051	DRR057952	O. minuta	BBCC	✓
14	W0065	DRR057209	O. officinalis	CC	✓
15	W0067(B)	DRR056668	O. granulata	GG	✓
16	W0106	DRR000348, DRR000466	O. rufipogon	AA	✓	✓
17	W0120	SRR1016477, SRR1016478, DRR001186	O. rufipogon	AA	✓	✓
18	W0137	DRR226054	O. rufipogon	AA	✓	✓
19	W0180	DRR001188	O. rufipogon	AA	✓	✓
20	W0542	DRR056789	O. latifolia	CCDD	✓
21	W0566	DRR057210	O. officinalis	CC	✓
22	W0593	SRR1016473, SRR1016474, DRR001183	O. rufipogon	AA	✓	✓
23	W0604	DRR056664	O. ridleyi	HHJJ	✓
24	W0613	DRR056796	O. grandiglumis	CCDD	✓
25	W0615	DRR056669	O. granulata	GG	✓
26	W0630	DRR226055, SRR1016489, SRR1016490, SRR1016491, DRR001185	O. rufipogon	AA	✓	✓
27	W0643	DRR058031	O. longistaminata	AA	✓
28	W0652	DRR057972	O. barthii	AA	✓
29	W0654	DRR053294	O. brachyantha	FF	✓
30	W0655	DRR053295	O. brachyantha	FF	✓
31	W0656	DRR053296	O. brachyantha	FF	✓
32	W0698	DRR057973	O. barthii	AA	✓
33	W0708	DRR058032	O. longistaminata	AA	✓
34	W0720	DRR057974	O. barthii	AA	✓
35	W0747	DRR057975	O. barthii	AA	✓
36	W1004	DRR058033	O. longistaminata	AA	✓
37	W1023	DRR057964	O. punctata (4X)	BBCC	✓
38	W1024	DRR057965	O. punctata (4X)	BBCC	✓
39	W1050	DRR057976	O. barthii	AA	✓
40	W1057	DRR053297	O. brachyantha	FF	✓
41	W1063	DRR057977	O. barthii	AA	✓
42	W1145	DRR057966	O. punctata (4X)	BBCC	✓
43	W1147	DRR056787	O. alta	CCDD	✓
44	W1166	DRR056790	O. latifolia	CCDD	✓
45	W1169=W1165	DRR057992	O. glumaepatula	AA	✓
46	W1171	DRR057993	O. glumaepatula	AA	✓
47	W1181	DRR056791	O. latifolia	CCDD	✓
48	W1182	DRR056788	O. alta/ O. latifolia	CCDD	✓
49	W1183	DRR057994	O. glumaepatula	AA	✓
50	W1184	DRR056792	O. latifolia	CCDD	✓
51	W1185	DRR057995	O. glumaepatula	AA	✓
52	W1187	DRR057996	O. glumaepatula	AA	✓
53	W1189	DRR057997	O. glumaepatula	AA	✓
54	W1191	DRR057998	O. glumaepatula	AA	✓
55	W1194	DRR056797	O. grandiglumis	CCDD	✓
56	W1196	DRR057999	O. glumaepatula	AA	✓
57	W1197	DRR056793	O. latifolia	CCDD	✓
58	W1200	DRR057211	O. officinalis	CC	✓
59	W1213	DRR057956	O. minuta	BBCC	✓
60	W1215	DRR056658	O. longiglumis	HHJJ	✓
61	W1220	DRR056659	O. longiglumis	HHJJ	✓
62	W1224	DRR056660	O. longiglumis	HHJJ	✓
63	W1228	DRR056661	O. longiglumis	HHJJ	✓
64	W1229	DRR056662	O. longiglumis	HHJJ	✓
65	W1230	DRR001189	O. rufipogon	AA	✓	✓
66	W1232	DRR058034	O. longistaminata	AA	✓
67	W1236	DRR001184	O. rufipogon	AA	✓	✓
68	W1247	DRR056798	O. grandiglumis	CCDD	✓
69	W1252	DRR057212	O. officinalis	CC	✓
70	W1270	DRR057213	O. officinalis	CC	✓
71	W1291	DRR057214	O. officinalis	CC	✓
72	W1294	SRR1016480	O. rufipogon	AA	✓	✓
73	W1297	DRR058012	O. meridionalis	AA	✓
74	W1300	DRR058013	O. meridionalis	AA	✓
75	W1301	DRR057215	O. officinalis	CC	✓
76	W1302	DRR057216	O. officinalis	CC	✓
77	W1308	DRR057217	O. officinalis	CC	✓
78	W1315	DRR057218	O. officinalis	CC	✓
79	W1319	DRR057953	O. minuta	BBCC	✓
80	W1323	DRR057954	O. minuta	BBCC	✓
81	W1328	DRR057957	O. minuta	BBCC	✓
82	W1329	DRR057958	O. minuta	BBCC	✓
83	W1331	DRR057959	O. minuta	BBCC	✓
84	W1342	DRR057960	O. minuta	BBCC	✓
85	W1344	DRR057961	O. minuta	BBCC	✓
86	W1348	DRR056670	O. meyeriana	GG	✓
87	W1352	DRR056671	O. meyeriana	GG	✓
88	W1356	DRR056672	O. meyeriana	GG	✓
89	W1360	DRR056673	O. meyeriana	GG	✓
90	W1361	DRR057219	O. officinalis	CC	✓
91	W1401	DRR053298	O. brachyantha	FF	✓
92	W1402	DRR053299	O. brachyantha	FF	✓
93	W1403	DRR053300	O. brachyantha	FF	✓
94	W1404	DRR053301	O. brachyantha	FF	✓
95	W1405	DRR053302	O. brachyantha	FF	✓
96	W1407(B)	DRR053303	O. brachyantha	FF	✓
97	W1408	DRR057967	O. punctata (4X)	BBCC	✓
98	W1409	DRR057968	O. punctata (4X)	BBCC	✓
99	W1410	DRR057978	O. barthii	AA	✓
100	W1413	DRR058035	O. longistaminata	AA	✓
101	W1416	DRR057979	O. barthii	AA	✓
102	W1420	DRR058036	O. longistaminata	AA	✓
103	W1423	DRR058037	O. longistaminata	AA	✓
104	W1443(A)	DRR057980	O. barthii	AA	✓
105	W1444	DRR058038	O. longistaminata	AA	✓
106	W1448	DRR058039	O. longistaminata	AA	✓
107	W1454(B)	DRR058040	O. longistaminata	AA	✓
108	W1460	DRR058041	O. longistaminata	AA	✓
109	W1465	DRR058042	O. longistaminata	AA	✓
110	W1467	DRR057981	O. barthii	AA	✓
111	W1473	DRR057982	O. barthii	AA	✓
112	W1476	DRR056799	O. grandiglumis	CCDD	✓
113	W1477	DRR058000	O. glumaepatula	AA	✓
114	W1480(B)	DRR056800	O. grandiglumis	CCDD	✓
115	W1483	DRR056801	O. grandiglumis	CCDD	✓
116	W1504	DRR058043	O. longistaminata	AA	✓
117	W1508	DRR058044	O. longistaminata	AA	✓
118	W1514	DRR056213	O. punctata (2X)	BB	✓
119	W1515	DRR056215	O. punctata (2X)	BB	✓
120	W1519	DRR057205	O. eichingeri	CC	✓
121	W1522	DRR057206	O. eichingeri	CC	✓
122	W1526	DRR057207	O. eichingeri	CC	✓
123	W1527	DRR057208	O. eichingeri	CC	✓
124	W1539	DRR056794	O. latifolia	CCDD	✓
125	W1540	DRR058045	O. longistaminata	AA	✓
126	W1551	DRR226056	O. rufipogon	AA	✓	✓
127	W1564	DRR057969	O. punctata (4X)	BBCC	✓
128	W1573	DRR058046	O. longistaminata	AA	✓
129	W1574	DRR057983	O. barthii	AA	✓
130	W1577	DRR056216	O. punctata (2X)	BB	✓
131	W1582	DRR056217	O. punctata (2X)	BB	✓
132	W1583	DRR057984	O. barthii	AA	✓
133	W1586	DRR056218	O. punctata (2X)	BB	✓
134	W1588	DRR057985	O. barthii	AA	✓
135	W1590	DRR056219	O. punctata (2X)	BB	✓
136	W1592	DRR056221	O. punctata (2X)	BB	✓
137	W1593	DRR056222	O. punctata (2X)	BB	✓
138	W1605	DRR057986	O. barthii	AA	✓
139	W1624	DRR058047	O. longistaminata	AA	✓
140	W1625	DRR058014	O. meridionalis	AA	✓
141	W1627	DRR058016	O. meridionalis	AA	✓
142	W1628	DRR056779	O. australiensis	EE	✓
143	W1631	DRR058017	O. meridionalis	AA	✓
144	W1632	DRR056780	O. australiensis	EE	✓
145	W1635	DRR058018	O. meridionalis	AA	✓
146	W1638	DRR058019	O. meridionalis	AA	✓
147	W1642	DRR057987	O. barthii	AA	✓
148	W1643	DRR057988	O. barthii	AA	✓
149	W1646	DRR057989	O. barthii	AA	✓
150	W1650	DRR058048	O. longistaminata	AA	✓
151	W1669	DRR226057	O. rufipogon	AA	✓	✓
152	W1681	DRR226058	O. rufipogon	AA	✓	✓
153	W1702	DRR057990	O. barthii	AA	✓
154	W1703	DRR053304	O. brachyantha	FF	✓
155	W1705	DRR053305	O. brachyantha	FF	✓
156	W1706	DRR053306	O. brachyantha	FF	✓
157	W1708	DRR053307	O. brachyantha	FF	✓
158	W1711	DRR053308	O. brachyantha	FF	✓
159	W1712	DRR053309	O. brachyantha	FF	✓
160	W1715	DRR226059, DRR001187	O. rufipogon	AA	✓	✓
161	W1805	DRR055281	O. rhizomatis	CC	✓
162	W1807	DRR226060, SRR1016483, SRR1016484	O. rufipogon	AA	✓	✓
163	W1808	DRR054692	O. rhizomatis	CC	✓
164	W1814	DRR057220	O. officinalis	CC	✓
165	W1830	DRR057221	O. officinalis	CC	✓
166	W1866	DRR226061	O. rufipogon	AA	✓	✓
167	W1886	SRR1016492, SRR1016493	O. rufipogon	AA	✓	✓
168	W1921	DRR226062, DRR000347, DRR000465	O. rufipogon	AA	✓	✓
169	W1930	DRR057222	O. officinalis	CC	✓
170	W1945	DRR226063	O. rufipogon	AA	✓	✓
171	W1962	DRR226064	O. rufipogon	AA	✓	✓
172	W1965	SRR1016475, SRR1016476	O. rufipogon	AA	✓	✓
173	W1976	SRR1016481, SRR1016482	O. rufipogon	AA	✓	✓
174	W1981	DRR001190	O. rufipogon	AA	✓	✓
175	W2003	DRR226065, SRR1016485, SRR1016486	O. rufipogon	AA	✓	✓
176	W2035	DRR056665	O. ridleyi	HHJJ	✓
177	W2051	DRR226066	O. rufipogon	AA	✓	✓
178	W2057	SRR1016487, SRR1016488	O. rufipogon	AA	✓	✓
179	W2068	DRR056674	O. meyeriana	GG	✓
180	W2069	DRR058020	O. meridionalis	AA	✓
181	W2071	DRR058021	O. meridionalis	AA	✓
182	W2072	DRR056781	O. australiensis	EE	✓
183	W2077	DRR226067	O. meridionalis	AA	✓
184	W2078	DRR226068	O. rufipogon	AA	✓	✓
185	W2079	DRR058022	O. meridionalis	AA	✓
186	W2080	DRR058023	O. meridionalis	AA	✓
187	W2081	DRR058024	O. meridionalis	AA	✓
188	W2082	DRR056782	O. australiensis	EE	✓
189	W2084	DRR056783	O. australiensis	EE	✓
190	W2086	DRR056784	O. australiensis	EE	✓
191	W2100	DRR226069	O. meridionalis	AA	✓
192	W2103	DRR058025	O. meridionalis	AA	✓
193	W2104	DRR056785	O. australiensis	EE	✓
194	W2105	DRR058026	O. meridionalis	AA	✓
195	W2109	DRR226070	O. rufipogon	AA	✓	✓
196	W2112	DRR058027	O. meridionalis	AA	✓
197	W2114	DRR058028	O. rufipogon/O. meridionalis	AA	✓	✓
198	W2116	DRR058029	O. meridionalis	AA	✓
199	W2117	DRR058030	O. rufipogon/O. meridionalis	AA	✓	✓
200	W2140	DRR058001	O. glumaepatula	AA	✓
201	W2145	DRR058002	O. glumaepatula	AA	✓
202	W2149	DRR058003	O. glumaepatula	AA	✓
203	W2160	DRR058004	O. glumaepatula	AA	✓
204	W2165	DRR058005	O. glumaepatula	AA	✓
205	W2173	DRR058006	O. glumaepatula	AA	✓
206	W2184	DRR058007	O. glumaepatula	AA	✓
207	W2192	DRR058008	O. glumaepatula	AA	✓
208	W2199	DRR058009	O. glumaepatula	AA	✓
209	W2200	DRR056795	O. latifolia	CCDD	✓
210	W2201	DRR058010	O. glumaepatula	AA	✓
211	W2203	DRR058011	O. glumaepatula	AA	✓
212	W2220	DRR056802	O. grandiglumis	CCDD	✓
213	W2263	DRR226071	O. rufipogon	AA	✓	✓
214	IRGC105444	DRR226072	O. rufipogon	AA		✓
215	IRGC105668	DRR057991	O. glumaepatula	AA
216	IRGC105715	DRR226073	O. rufipogon	AA		✓
217	IRGC105908	DRR226074	O. rufipogon	AA		✓
*Biomaterials of NIG accessions are available upon request through the web page (Oryzabase: https://shigen.nig.ac.jp/rice/oryzabase/) from National Institute of Genetics, Japan.
