# Supplementary material for: OryzaGenome2.1: Database of Diverse Genotypes in Wild Oryza Species
Source: Rice (N Y). 2021 Mar 4;14:24. doi: 10.1186/s12284-021-00468-x (PMC7933306; doi:10.1186/s12284-021-00468-x)
Supplement: Supplementary file 2 — Additional file 2: Table S2. Summary of K-mer analysis using genotypes of 217 wild Oryza accessions. [file 12284_2021_468_MOESM2_ESM.xlsx]

## Sheet: Sheet1
Supplementary Table2. Summary of K-mer analysis using genotypes of 217 wild Oryza accessions.
Acc. No.	Species	Genome	estimated_genome_length	estimated_repeat_length	estimated_heterozygosity_percentage
W2114	O. rufipogon/O. meridionalis	AA	348104242	95486101	0.0014
W2117	O. rufipogon/O. meridionalis	AA	351057074	99791573	0.0015
W0120	O. rufipogon	AA	277542128	56268540	0.0127
W0593	O. rufipogon	AA	277687263	53036290	0.0044
W0630	O. rufipogon	AA	286542072	51333199	0.0034
W1715	O. rufipogon	AA	300846345	71076931	0.0125
W0180	O. rufipogon	AA	301556150	75321275	0.0069
W2057	O. rufipogon	AA	303048909	80565814	0.0034
W1965	O. rufipogon	AA	303310272	81563650	0.0095
W1976	O. rufipogon	AA	304873049	84031728	0.0062
W1981	O. rufipogon	AA	305997548	77299781	0.0082
W1230	O. rufipogon	AA	307741810	73927223	0.0042
W1236	O. rufipogon	AA	310186637	79383702	0.0092
W1807	O. rufipogon	AA	316400342	75385346	0.0031
W2003	O. rufipogon	AA	317957689	73665185	0.0037
W1886	O. rufipogon	AA	320671103	85120684	0.0034
W0106	O. rufipogon	AA	326656774	116212161	0.0112
W0137	O. rufipogon	AA	332558146	82513783	0.0013
W1921	O. rufipogon	AA	334294426	100595349	0.0132
W1866	O. rufipogon	AA	338861018	88746483	0.0011
IRGC105444	O. rufipogon	AA	339299775	90210196	0.0014
W1681	O. rufipogon	AA	340489914	93276612	0.0019
W2263	O. rufipogon	AA	341560078	92881215	0.0014
IRGC105715	O. rufipogon	AA	343258552	94168310	0.0014
W1551	O. rufipogon	AA	345221691	98660841	0.0019
W2051	O. rufipogon	AA	345343073	100887372	0.0052
W1962	O. rufipogon	AA	345770411	98582423	0.0014
W2109	O. rufipogon	AA	347272494	102839865	0.0043
W2078	O. rufipogon	AA	348326920	104839835	0.0044
W1945	O. rufipogon	AA	348824104	102824462	0.0015
IRGC105908	O. rufipogon	AA	n.a.	n.a.	n.a.
W1294	O. rufipogon	AA	n.a.	n.a.	n.a.
W1669	O. rufipogon	AA	n.a.	n.a.	n.a.
W0604	O. ridleyi	HHJJ	935930733	348656459	0.0007
W0001	O. ridleyi	HHJJ	960453549	371373777	0.0006
W2035	O. ridleyi	HHJJ	998071724	418896996	0.0013
W1805	O. rhizomatis	CC	451198527	135866314	0.0007
W1808	O. rhizomatis	CC	476732181	165930850	0.0028
W0015	O. punctata (4X) ?	BBCC	n.a.	n.a.	n.a.
W1024	O. punctata (4X)	BBCC	791722122	303667153	0.0007
W0043	O. punctata (4X)	BBCC	817324922	348107124	0.0041
W1408	O. punctata (4X)	BBCC	820969121	349450358	0.0026
W1409	O. punctata (4X)	BBCC	832325136	354732672	0.002
W1023	O. punctata (4X)	BBCC	n.a.	n.a.	n.a.
W1145	O. punctata (4X)	BBCC	n.a.	n.a.	n.a.
W1564	O. punctata (4X)	BBCC	n.a.	n.a.	n.a.
W1514	O. punctata (2X)	BB	383093353	102234264	0.0008
W1515	O. punctata (2X)	BB	n.a.	n.a.	n.a.
W1577	O. punctata (2X)	BB	n.a.	n.a.	n.a.
W1582	O. punctata (2X)	BB	n.a.	n.a.	n.a.
W1586	O. punctata (2X)	BB	n.a.	n.a.	n.a.
W1590	O. punctata (2X)	BB	n.a.	n.a.	n.a.
W1592	O. punctata (2X)	BB	n.a.	n.a.	n.a.
W1593	O. punctata (2X)	BB	n.a.	n.a.	n.a.
W0002	O. officinalis	CC	428832369	120827673	0.0007
W1830	O. officinalis	CC	442274839	142341771	0.0009
W0065	O. officinalis	CC	469953419	169721939	0.002
W1315	O. officinalis	CC	470506555	163444237	0.0012
W1308	O. officinalis	CC	477620055	175301654	0.0017
W1252	O. officinalis	CC	477867700	172047440	0.0013
W1270	O. officinalis	CC	478275444	174880579	0.0018
W1361	O. officinalis	CC	479577556	179497489	0.0028
W1302	O. officinalis	CC	480020021	176386825	0.0014
W1814	O. officinalis	CC	480624762	176860523	0.0017
W1291	O. officinalis	CC	481021987	179518920	0.0024
W0566	O. officinalis	CC	481231713	178227751	0.0016
W1301	O. officinalis	CC	486655335	183333805	0.0019
W1200	O. officinalis	CC	487658329	183594487	0.0032
W1930	O. officinalis	CC	490965817	186478383	0.0032
W1213	O. minuta	BBCC	794376843	306196910	0.0008
W0016	O. minuta	BBCC	n.a.	n.a.	n.a.
W0045	O. minuta	BBCC	n.a.	n.a.	n.a.
W0051	O. minuta	BBCC	n.a.	n.a.	n.a.
W1319	O. minuta	BBCC	n.a.	n.a.	n.a.
W1323	O. minuta	BBCC	n.a.	n.a.	n.a.
W1328	O. minuta	BBCC	n.a.	n.a.	n.a.
W1329	O. minuta	BBCC	n.a.	n.a.	n.a.
W1331	O. minuta	BBCC	n.a.	n.a.	n.a.
W1342	O. minuta	BBCC	n.a.	n.a.	n.a.
W1344	O. minuta	BBCC	n.a.	n.a.	n.a.
W1352	O. meyeriana	GG	586762860	251511603	0.0013
W2068	O. meyeriana	GG	587815831	249845280	0.0014
W1356	O. meyeriana	GG	588720773	253209370	0.0012
W1360	O. meyeriana	GG	593591739	258621147	0.0012
W1348	O. meyeriana	GG	601528164	262333897	0.0016
W1625	O. meridionalis	AA	331891075	76896119	0.0008
W1635	O. meridionalis	AA	341377572	87446192	0.0012
W2112	O. meridionalis	AA	343384977	91563191	0.0021
W1297	O. meridionalis	AA	347008011	96611510	0.0021
W2079	O. meridionalis	AA	347824745	96574450	0.0018
W2081	O. meridionalis	AA	347892042	97584997	0.0021
W2069	O. meridionalis	AA	349373434	95599861	0.0016
W2080	O. meridionalis	AA	349604975	99621898	0.002
W1300	O. meridionalis	AA	349774967	99252178	0.0021
W2116	O. meridionalis	AA	351272013	99665801	0.0014
W2100	O. meridionalis	AA	351468000	106971755	0.0026
W2103	O. meridionalis	AA	351898315	100193128	0.0019
W2071	O. meridionalis	AA	354545292	103777343	0.0019
W1638	O. meridionalis	AA	354590358	104244522	0.0022
W1627	O. meridionalis	AA	n.a.	n.a.	n.a.
W1631	O. meridionalis	AA	n.a.	n.a.	n.a.
W2077	O. meridionalis	AA	n.a.	n.a.	n.a.
W2105	O. meridionalis	AA	n.a.	n.a.	n.a.
W1508	O. longistaminata	AA	292782609	63964136	0.0096
W1465	O. longistaminata	AA	296592187	73463593	0.0148
W1540	O. longistaminata	AA	297748601	73867458	0.0157
W1624	O. longistaminata	AA	297957254	75095015	0.015
W1650	O. longistaminata	AA	301497307	76561758	0.0135
W1448	O. longistaminata	AA	301601233	76556547	0.0139
W1413	O. longistaminata	AA	301781961	74517019	0.0114
W1454(B)	O. longistaminata	AA	302156559	77768979	0.0139
W1573	O. longistaminata	AA	302287459	74846172	0.0113
W1420	O. longistaminata	AA	303177343	75816227	0.0114
W0708	O. longistaminata	AA	304018654	75645282	0.0117
W1004	O. longistaminata	AA	305359954	76948094	0.012
W0643	O. longistaminata	AA	307157965	78524398	0.0124
W1504	O. longistaminata	AA	307745271	76424175	0.0077
W1232	O. longistaminata	AA	n.a.	n.a.	n.a.
W1423	O. longistaminata	AA	n.a.	n.a.	n.a.
W1444	O. longistaminata	AA	n.a.	n.a.	n.a.
W1460	O. longistaminata	AA	n.a.	n.a.	n.a.
W1220	O. longiglumis	HHJJ	919019812	335612217	0.0017
W1224	O. longiglumis	HHJJ	965826117	385741045	0.001
W1228	O. longiglumis	HHJJ	966399640	391078475	0.0016
W1229	O. longiglumis	HHJJ	969679627	392799248	0.0014
W1215	O. longiglumis	HHJJ	970440296	396000434	0.0011
W2200	O. latifolia	CCDD	731494464	289348595	0.0046
W1184	O. latifolia	CCDD	776008941	310902521	0.0013
W1166	O. latifolia	CCDD	786819414	331457352	0.0143
W0542	O. latifolia	CCDD	n.a.	n.a.	n.a.
W1181	O. latifolia	CCDD	n.a.	n.a.	n.a.
W1197	O. latifolia	CCDD	n.a.	n.a.	n.a.
W1539	O. latifolia	CCDD	n.a.	n.a.	n.a.
W0003	O. granulata	GG	542918620	201354692	0.0007
W0067(B)	O. granulata	GG	579284877	246754338	0.0032
W0615	O. granulata	GG	584252309	246940841	0.0013
W0005	O. granulata	GG	587752246	246675879	0.0008
W0613	O. grandiglumis	CCDD	705261015	248396178	0.0013
W1480(B)	O. grandiglumis	CCDD	723262323	274271599	0.0023
W1476	O. grandiglumis	CCDD	723804470	277900846	0.003
W1194	O. grandiglumis	CCDD	727648031	284686436	0.0039
W1247	O. grandiglumis	CCDD	n.a.	n.a.	n.a.
W1483	O. grandiglumis	CCDD	n.a.	n.a.	n.a.
W2220	O. grandiglumis	CCDD	n.a.	n.a.	n.a.
W1169=W1165	O. glumaepatula	AA	321565628	77232613	0.0012
W1187	O. glumaepatula	AA	327474527	83094321	0.0013
W2199	O. glumaepatula	AA	328505395	89415693	0.0031
IRGC105668	O. glumaepatula	AA	328897056	85188931	0.0011
W2140	O. glumaepatula	AA	329531100	88650059	0.0021
W2184	O. glumaepatula	AA	329533592	87386788	0.0016
W2145	O. glumaepatula	AA	329931997	88438843	0.0022
W1189	O. glumaepatula	AA	331217981	90777547	0.0022
W2203	O. glumaepatula	AA	331429783	89141910	0.0016
W2149	O. glumaepatula	AA	332326049	89974585	0.0017
W2192	O. glumaepatula	AA	333271268	91921432	0.0018
W2160	O. glumaepatula	AA	333612842	89904678	0.0014
W2165	O. glumaepatula	AA	334694458	94816087	0.0022
W1171	O. glumaepatula	AA	334847283	92160101	0.0017
W1477	O. glumaepatula	AA	335116868	94422011	0.0021
W1183	O. glumaepatula	AA	335203876	95564374	0.0031
W1191	O. glumaepatula	AA	335320755	94741060	0.0023
W1196	O. glumaepatula	AA	337389940	93400400	0.0011
W2173	O. glumaepatula	AA	337756966	94124320	0.0022
W2201	O. glumaepatula	AA	339204567	97647946	0.0021
W1185	O. glumaepatula	AA	339205787	96142633	0.0025
W1519	O. eichingeri	CC	434545013	135796838	0.0017
W1527	O. eichingeri	CC	435858313	136564807	0.0008
W1522	O. eichingeri	CC	442420697	141955624	0.001
W1526	O. eichingeri	CC	446747071	148267703	0.0012
W0656	O. brachyantha	FF	247920520	39150147	0.0011
W1711	O. brachyantha	FF	248087227	40063951	0.0011
W1057	O. brachyantha	FF	249764025	41643464	0.0011
W0654	O. brachyantha	FF	251110923	43343427	0.0018
W1405	O. brachyantha	FF	251619818	44013571	0.0012
W1401	O. brachyantha	FF	252205418	44532744	0.0015
W1404	O. brachyantha	FF	252742189	44824836	0.0011
W1712	O. brachyantha	FF	253986198	46468013	0.001
W1708	O. brachyantha	FF	254111229	46305468	0.0016
W1403	O. brachyantha	FF	255046084	46367768	0.001
W1703	O. brachyantha	FF	257483074	48943015	0.0018
W0655	O. brachyantha	FF	n.a.	n.a.	n.a.
W1402	O. brachyantha	FF	n.a.	n.a.	n.a.
W1407(B)	O. brachyantha	FF	n.a.	n.a.	n.a.
W1705	O. brachyantha	FF	n.a.	n.a.	n.a.
W1706	O. brachyantha	FF	n.a.	n.a.	n.a.
W0652	O. barthii	AA	318933661	67138301	0.0009
W1646	O. barthii	AA	319277509	70079129	0.0013
W0747	O. barthii	AA	321078616	70712897	0.0013
W1588	O. barthii	AA	321575193	71064101	0.001
W0042	O. barthii	AA	323339414	74324044	0.0014
W0720	O. barthii	AA	323655401	74092013	0.0014
W0698	O. barthii	AA	323750879	73438575	0.0011
W1583	O. barthii	AA	323834017	74814082	0.0014
W1443(A)	O. barthii	AA	324704020	75161989	0.0012
W1605	O. barthii	AA	324885123	75724725	0.0015
W1574	O. barthii	AA	325552422	78349144	0.0018
W1063	O. barthii	AA	325581855	77451570	0.0015
W1467	O. barthii	AA	325927444	76533323	0.0014
W1410	O. barthii	AA	326065082	76577112	0.0013
W1643	O. barthii	AA	326592544	80309780	0.002
W0049	O. barthii	AA	326618635	77623669	0.0013
W1473	O. barthii	AA	326759627	78419075	0.0016
W1050	O. barthii	AA	327235915	79390324	0.0017
W1642	O. barthii	AA	327621344	82038089	0.002
W1416	O. barthii	AA	328060977	78259762	0.0014
W1702	O. barthii	AA	339019074	91064322	0.0016
W1628	O. australiensis	EE	597989429	223118278	0.0007
W0008	O. australiensis	EE	621123199	246077377	0.0009
W2086	O. australiensis	EE	661037668	296562170	0.0026
W1632	O. australiensis	EE	n.a.	n.a.	n.a.
W2072	O. australiensis	EE	n.a.	n.a.	n.a.
W2082	O. australiensis	EE	n.a.	n.a.	n.a.
W2084	O. australiensis	EE	n.a.	n.a.	n.a.
W2104	O. australiensis	EE	n.a.	n.a.	n.a.
W1182	O. alta/ O. latifolia	CCDD	759473341	292191277	0.0013
W0017	O. alta	CCDD	737105829	263834721	0.0008
W1147	O. alta	CCDD	n.a.	n.a.	n.a.
n.a. The model fit of GenomeScope did not converge and did not produce data.
