# Supplementary material for: OryzaGenome2.1: Database of Diverse Genotypes in Wild Oryza Species
Source: Rice (N Y). 2021 Mar 4;14:24. doi: 10.1186/s12284-021-00468-x (PMC7933306; doi:10.1186/s12284-021-00468-x)
Supplement: Supplementary file 3 — Additional file 3: Table S3 Number of homozygous small nucleotide polymorphisms in 33 O. rufipogon. [file 12284_2021_468_MOESM3_ESM.xlsx]

## Sheet: Sheet1
Supplementary Table 3 Number of homozygous small nucleotide polymorphisms in 33 O. rufipogon.
Accession Number	IRGC105444	IRGC105715	IRGC105908	W0106	W0120	W0137	W0180	W0593	W0630	W1230	W1236	W1294	W1551	W1669	W1681	W1715	W1807	W1866	W1886	W1921	W1945	W1962	W1965	W1976	W1981	W2003	W2051	W2057	W2077	W2078	W2100	W2109	W2114	W2117	W2263	AVERAGE
SNP	2569577	2553002	2309437	2041247	2137913	2626449	2240683	2531933	2700468	2417787	2360097	2263536	2507360	2127028	2550338	1099665	2731699	2595896	2404913	2350681	1412919	1757615	1721599	2242084	2409691	2802969	2274724	2276717	2321601	2438036	2415695	2484506	3742194	3553718	2561508	2386722
INS*	205514	197377	188314	188821	212871	224547	223883	252098	258803	218290	231972	199007	192764	170641	199507	89233	254834	208854	220624	213094	129707	153293	163215	225197	237407	261939	189680	232961	186117	196522	196896	203993	331333	295185	201706	210177
DEL*	214254	210516	176908	170735	210934	231252	211945	263795	278922	235003	224333	214169	207607	164662	214074	90001	264127	223357	242130	200387	125756	152884	167210	218954	226977	271432	180290	231316	176250	192347	191932	199695	340912	306707	215242	212772
Total	2989345	2960895	2674659	2400803	2561718	3082248	2676511	3047826	3238193	2871080	2816402	2676712	2907731	2462331	2963919	1278899	3250660	3028107	2867667	2764162	1668382	2063792	2052024	2686235	2874075	3336340	2644694	2740994	2683968	2826905	2804523	2888194	4414439	4155610	2978456	2809671
*Relatively small sized (mostly less than 100 bp) insertions or deletions are included.
